# Supplementary material for: Aerosol Dynamics in the Respiratory Tract of Food-Producing Animals: An Insight into Transmission Patterns and Deposition Distribution
Source: Animals (Basel). 2025 May 12;15(10):1396. doi: 10.3390/ani15101396 (PMC12108156; doi:10.3390/ani15101396)
Supplement: Supplementary file 1 [file animals-15-01396-s001.zip]

Archive with 1 entries (1 files):
- animals-3614250-supplementary.pdf
